# Supplementary material for: Reconfigurable Disk-like Microswarm under a Sawtooth Magnetic Field
Source: Micromachines (Basel). 2021 Dec 9;12(12):1529. doi: 10.3390/mi12121529 (PMC8708609; doi:10.3390/mi12121529)
Supplement: Supplementary file 1 [file micromachines-12-01529-s001.zip]

Archive with 9 entries (9 files):
- Supplementary information.pdf
- Supplementary Video S1 The formation of a disk-like swarm generated by sawtooth magnetic filed.mp4
- Supplementary Video S2 Simulation of the forming process of disk-like swarm under sawtooth magnetic filed..mp4
- Supplementary Video S3 Simulation of the forming process of disk-like swarm under rotating magnetic filed..mp4
- Supplementary Video S4 Reversible transformations between disk, ellipse and ribbon patterns of the swarm..mp4
- Supplementary Video S5 Merging process of two swarms.mp4
- Supplementary Video S6 Splitting one swarm into four smaller swarms..mp4
- Supplementary Video S7 Trajectory tracking of disk-like swarm..mp4
- Supplementary Video S8 The assembly of distributed í«Tetrisí» microparts using a sawtooth magnetic swarm..mp4
